# Supplementary material for: Prioritising positively selected variants in whole-genome sequencing data using FineMAV
Source: BMC Bioinformatics. 2021 Dec 18;22:604. doi: 10.1186/s12859-021-04506-9 (PMC8684245; doi:10.1186/s12859-021-04506-9)
Supplement: Supplementary file 2 — Additional file 2. Table containing the top 50 FineMAV candidates from the Han Chinese (90HC), Singaporean Indian (SSIP) and Singaporean Malay (SSMP) populations. [file 12859_2021_4506_MOESM2_ESM.xlsx]

## Sheet: 90HC
Chr	Position (GRCh37/hg19)	SNP ID	Consequence (according to Ensembl)	Ref	Alt	Derived allele	Gene	CADD_PHRED	DAF_90HC	DAF_SSIP	DAF_SSMP	FineMAV_90HC	FineMAV_SSIP	FineMAV_SSMP
2	109513601	rs3827760	Missense (p.Val370Ala)	A	G	G	EDAR	21.7	0.922222	0.028571	0.489583	4.66113	0.144407	2.47447
5	176099727	rs13186794	Intergenic	A	G	G	-	16.22	0.494444	0.057143	0.046875	4.11426	0.475485	0.390046
5	176099728	rs13186795	Intergenic	A	G	G	-	17.15	0.494444	0.057143	0.057292	4.0963	0.473409	0.474642
4	31442427	rs56345433	Intergenic	G	A	A	-	11.56	0.527778	0.085714	0.020833	3.21107	0.521497	0.126753
3	98031307	rs2316271	Stop gained (p.Leu184Ter)	T	A	A	OR5H8	43	0.766667	0.314286	0.598958	3.10245	1.27181	2.42379
16	31088347	rs749671	Synonymous (p.Glu234=)	G	A	A	ZNF646	20.3	0.905556	0.042857	0.776042	3.05295	0.144486	2.61631
5	76129053	rs631465	Synonymous (p.Ile207=)	T	C	T	F2RL1	19.19	0.522222	0.014286	0.208333	3.008	0.082287	1.2
2	109451118	rs72627476	Intronic	A	G	G	CCDC138	13.82	0.916667	0.028571	0.484375	2.96103	0.092292	1.56463
12	132106717	rs10794470	Intronic	T	C	T	AC117500.3	11.54	0.272222	0	0.005208	2.93984	0	0.056243
7	14587199	rs10236893	Intronic	G	A	A	DGKB	19.92	0.416667	0.028571	0.119792	2.89484	0.198503	0.832267
3	50326020	rs2229647	Synonymous (p.His446=)	G	A	A	IFRD2	19.84	0.666667	0.014286	0.395833	2.86828	0.061463	1.70304
10	3173092	rs71502284	Intronic	A	T	T	PFKP	10.61	0.322222	0.014286	0.005208	2.78351	0.123407	0.044992
16	31075175	rs2303223	Synonymous (p.Gly225=)	G	A	A	ZNF668	17.64	0.911111	0.042857	0.78125	2.67016	0.1256	2.28958
7	14587021	rs10252073	Intronic	T	C	C	DGKB	17.43	0.427778	0.028571	0.119792	2.6606	0.177702	0.745056
16	55060635	rs4517796	Intergenic	T	C	C	-	11.27	0.388889	0.028571	0.03125	2.65686	0.195198	0.213498
11	62848487	rs11231341	Stop gained (p.Tyr501Ter)	A	C	C	SLC22A24	47	0.866667	0.757143	0.791667	2.65035	2.31542	2.421
3	50187637	rs58137261	Upstream gene	T	C	C	SEMA3F	17.75	0.688889	0.014286	0.411458	2.64309	0.054811	1.57866
18	22511045	rs17188214	Downstream gene	C	T	T	AC018697.1	21.5	0.361111	0.028571	0.104167	2.62944	0.208044	0.758496
16	31374535	rs2230429	Missense (p.Pro517Arg)	C	G	G	ITGAX	24.3	0.733333	0.114286	0.541667	2.56643	0.399964	1.89566
15	64759279	rs35685348	Upstream gene	C	T	T	AC091231.1	22	0.777778	0.085714	0.640625	2.56487	0.282659	2.11258
7	14535608	rs16878192	Intronic	T	C	C	DGKB	16.85	0.544444	0.071429	0.171875	2.56445	0.336444	0.809567
2	104599371	rs78407975	Intronic	T	G	G	LINC01965	19.97	0.305556	0.014286	0.072917	2.55112	0.119273	0.608789
14	66950852	rs28655067	Intronic	A	G	G	AL359232.1	9.517	0.455556	0.042857	0.032609	2.53629	0.238605	0.181547
20	22384894	rs12481108	Intronic	G	T	T	AL133464.1	19.62	0.422222	0.028571	0.145833	2.52988	0.171195	0.873806
11	21745636	rs12418851	Intergenic	C	T	T	-	15.16	0.283333	0	0.046875	2.51814	0	0.416604
8	117645029	rs62510171	Intergenic	T	A	A	-	8.472	0.411111	0.014286	0.026042	2.51037	0.087233	0.159019
3	50198840	rs74595980	Intronic	G	C	C	SEMA3F	16.99	0.677778	0.014286	0.40625	2.48033	0.052279	1.48667
1	36225948	rs7537203	Missense (p.Asn525Ser)	T	C	C	CLSPN	24.8	0.844444	0.242857	0.59375	2.45383	0.705708	1.72535
16	31088625	rs749670	Missense (p.Glu327Gly)	A	G	G	ZNF646	16.32	0.905556	0.042857	0.78125	2.4498	0.115941	2.11352
2	26676395	rs12623642	Missense (p.Val633Phe)	G	T	T	DRC1	26.1	0.638889	0.142857	0.369792	2.44534	0.546783	1.41537
8	129884159	rs13276570	Intergenic	T	C	C	-	20.9	0.755556	0.071429	0.619792	2.43833	0.230515	2.0002
8	3920668	rs77891957	Intronic	A	C	C	CSMD1	5.25	0.633333	0.028571	0.03125	2.42448	0.109375	0.119629
9	73150984	rs6560142	Missense (p.Arg1670Gln)	C	T	T	TRPM3	33	0.822222	0.371429	0.666667	2.40146	1.08483	1.94713
7	100371358	rs2293766	Stop gained (p.Trp1883Ter)	G	A	A	ZAN	52	0.527778	0.257143	0.557292	2.39659	1.16766	2.53061
14	97272382	rs2224442	Intronic	T	G	G	VRK1	19.81	0.866667	0.157143	0.630208	2.37857	0.43128	1.72961
3	62986072	rs34047489	Intronic	A	G	G	LINC00698	15.03	0.327778	0.014286	0.0625	2.36556	0.103099	0.45106
4	100436354	rs78349254	Intronic	A	G	G	C4orf17	10.17	0.427778	0.014286	0.067708	2.35872	0.07877	0.373335
3	50197092	rs2072053	Synonymous (p.Leu13=)	C	T	T	SEMA3F	16.15	0.677778	0.014286	0.40625	2.3577	0.049694	1.41317
15	40581543	rs936212	Missense (p.Glu1095Gly)	T	C	C	PLCB2	20.3	0.622222	0.042857	0.395833	2.35242	0.162029	1.49652
9	125273435	rs41277120	Missense (p.Ala119Thr)	G	A	A	OR1J2	23	0.372222	0.085714	0.083333	2.3346	0.537606	0.522673
2	170010985	rs2075252	Missense (p.Lys4094Glu)	T	C	T	LRP2	22.6	0.55	0.085714	0.276042	2.31214	0.360332	1.16045
5	66908751	rs59491487	Downstream gene	T	G	G	AC112206.1	20.4	0.8	0.142857	0.5625	2.31044	0.412578	1.62453
1	66036441	rs1137100	Missense (p.Lys109Arg)	A	G	G	LEPR	18.75	0.866667	0.142857	0.635417	2.31037	0.38083	1.6939
2	37968684	rs72802008	Upstream gene	G	A	A	AC006369.2	11.97	0.316667	0.028571	0.020833	2.28272	0.205959	0.150179
16	31000809	rs13708	3 prime UTR	G	A	A	STX1B	18	0.922222	0.142857	0.796875	2.27289	0.352083	1.96397
3	50249500	rs4688744	Intronic	G	A	A	SLC38A3	16.01	0.666667	0.014286	0.40625	2.26746	0.048588	1.38173
10	73452238	rs76555066	Intronic	T	A	A	CDH23	18.68	0.338889	0.028571	0.088542	2.26083	0.190608	0.590688
12	112477055	rs12231744	Missense (p.Lys876Arg)	T	C	C	NAA25	23.8	0.611111	0.057143	0.5	2.25203	0.210579	1.84257
16	48258198	rs17822931	Missense (p.Gly180Arg)	C	T	T	ABCC11	24	0.905556	0.414286	0.5	2.24752	1.02822	1.24096
21	30331935	rs57646126	Missense (p.Ala859Val)	G	A	A	LTN1	22.8	0.4	0.014286	0.197917	2.23145	0.079695	1.10411

## Sheet: SSIP
Chr	Position (GRCh37/hg19)	SNP ID	Consequence (according to Ensembl)	Ref	Alt	Derived allele	Gene	CADD_PHRED	DAF_90HC	DAF_SSIP	DAF_SSMP	FineMAV_90HC	FineMAV_SSIP	FineMAV_SSMP
16	28506428	rs151233	Synonymous (p.Leu22=)	C	T	T	APOBR	16.22	0.005556	0.571429	0.026042	0.074641	7.67738	0.349881
16	30936081	rs35675346	Missense (p.Glu10Lys)	G	A	A	FBXL19	23.1	0.061111	0.8	0.1875	0.550996	7.21303	1.69056
16	28505660	rs151234	Intronic	G	C	C	CLN3	14.89	0.005556	0.571429	0.03125	0.06649	6.839	0.374008
16	31044683	rs58726213	Upstream gene	A	G	G	STX4	21.6	0.088889	0.871429	0.213542	0.681953	6.68558	1.63829
15	64592833	rs114713921	5 prime UTR	T	C	C	CSNK1G1	17.45	0.005556	0.485714	0.036458	0.072522	6.3405	0.475926
16	30666367	rs3747481	Missense (p.Pro359Leu)	C	T	T	PRR14	22.9	0.1	0.857143	0.244792	0.710467	6.08972	1.73917
19	49206674	rs601338	Stop gained (p.Trp154Ter)	G	A	A	FUT2	52	0.011111	0.185714	0.015625	0.360923	6.03257	0.507549
15	91452595	rs2106673	Missense (p.Gln412Arg)	A	G	A	MAN2A2	18.43	0.016667	0.514286	0.0625	0.186218	5.74604	0.698303
10	17407147	rs729170	Intronic	G	T	T	ST8SIA6	18.64	0.005556	0.342857	0.005208	0.092937	5.73551	0.087128
15	64653984	rs8026043	Downstream gene	G	T	G	PCLAF	15.76	0.005556	0.485714	0.036458	0.065504	5.72643	0.429829
1	10271688	rs11121529	Intronic	C	G	G	KIF1B	18.67	0.005556	0.357143	0.010417	0.088996	5.72118	0.166868
16	30999462	rs2305880	Synonymous (p.Arg356=)	T	C	T	HSD3B7	17.74	0.077778	0.857143	0.203125	0.515038	5.67591	1.34507
7	21068814	rs12665958	Intergenic	A	G	G	-	22.2	0.005556	0.285714	0.005208	0.10836	5.57279	0.101587
7	25696612	rs11509164	Intronic	T	C	C	AC005165.1	19.71	0.055556	0.6	0.09375	0.503961	5.44277	0.850433
4	135297559	rs1486995	Intergenic	C	T	C	-	19.94	0.011111	0.4	0.036458	0.149547	5.38376	0.490703
15	65042560	rs61741344	Synonymous (p.Ile62=)	G	A	A	RBPMS2	17.38	0.005556	0.371429	0.015625	0.079522	5.31661	0.223655
2	39109558	rs3099950	Missense (p.Glu48Lys)	G	A	A	MORN2	25.5	0.005556	0.257143	0.010417	0.114729	5.31034	0.215118
6	106535936	rs1340065	Intronic	C	T	C	PRDM1	19.03	0.011111	0.485714	0.072917	0.121121	5.29477	0.794869
15	64792896	rs640005	Intronic	G	A	G	ZNF609	15.06	0.005556	0.414286	0.015625	0.070275	5.24007	0.197632
8	110547482	rs72669129	Upstream gene	A	G	G	EBAG9	13.06	0.005556	0.585714	0.0625	0.049403	5.20852	0.555787
16	31090407	rs35713203	Missense (p.Gly921Ala)	G	C	C	ZNF646	16.19	0.094444	0.857143	0.197917	0.550904	4.9998	1.15447
1	53153432	rs443751	Missense (p.Lys219Arg)	T	C	C	COA7	21.7	0.016667	0.4	0.052083	0.207767	4.9864	0.649271
15	64940203	rs6494484	Intronic	T	C	T	ZNF609	14.24	0.005556	0.414286	0.015625	0.066448	4.95476	0.186871
1	51121198	rs11205753	Splice region (p.Val220=)	T	C	C	FAF1	14.72	0.005556	0.414286	0.020833	0.065885	4.91312	0.247067
1	49620445	rs549430	Intronic	T	C	C	AGBL4	19.16	0.044444	0.442857	0.03125	0.490392	4.88641	0.344807
20	30753270	rs14316	3 prime UTR	T	C	T	TM9SF4	13.57	0	0.585714	0.088542	0	4.86252	0.735063
15	48426484	rs1426654	Missense (p.Thr111Ala)	A	G	A	SLC24A5	19.66	0.005556	0.428571	0.067708	0.062971	4.85739	0.767397
12	111847740	rs3803170	Intronic	A	G	A	SH2B3	21.4	0.055556	0.671429	0.192708	0.400342	4.83838	1.38867
1	50576710	rs4357572	Intronic	T	A	A	ELAVL4	20.3	0.044444	0.442857	0.041667	0.48471	4.82979	0.454417
15	64513415	rs116046132	Intronic	A	G	G	CSNK1G1	13.81	0.005556	0.471429	0.036458	0.056913	4.82948	0.373491
1	49796157	rs1494462	Intronic	A	G	G	AGBL4	19.21	0.044444	0.457143	0.041667	0.466917	4.80258	0.437736
5	87929869	rs10060622	Intronic	T	C	C	LINC00461	14.38	0.022222	0.457143	0.020833	0.233211	4.7975	0.218635
15	37632513	rs28588437	Intergenic	G	T	T	-	18.17	0.016667	0.328571	0.005208	0.241683	4.76459	0.075526
2	42181679	rs6740960	Upstream gene	A	T	A	C2orf91	17.73	0.027778	0.542857	0.09375	0.243378	4.75626	0.821394
9	594262	rs2641998	Intronic	A	C	C	KANK1	20.8	0.077778	0.585714	0.104167	0.629692	4.74197	0.84334
2	80479986	rs76873192	Intronic	G	A	A	CTNNA2	14.81	0.005556	0.385714	0.015625	0.068239	4.73771	0.191921
5	60199363	rs4647102	Intronic	C	T	C	ERCC8	18.28	0.055556	0.485714	0.041667	0.536616	4.69152	0.402462
18	53963907	rs1558536	Intergenic	A	G	G	-	21.9	0.038889	0.5	0.098958	0.364509	4.68655	0.927545
16	77587338	rs282978	Intergenic	T	A	T	-	18.67	0.038889	0.457143	0.046875	0.397963	4.67808	0.479686
12	48736985	rs2732481	Missense (p.Gln363Pro)	T	G	G	ZNF641	22.5	0.011111	0.471429	0.114583	0.110087	4.67086	1.13527
10	28468459	rs34772309	Intronic	A	C	C	MPP7	11.98	0.005556	0.485714	0.026042	0.053383	4.66717	0.250232
15	37625116	rs28440992	Intergenic	A	G	G	-	17.67	0.016667	0.328571	0.005208	0.235032	4.63348	0.073447
8	110283353	rs34660136	Missense (p.Asn394His)	T	G	G	NUDCD1	23.5	0.005556	0.328571	0.046875	0.077845	4.60397	0.656817
17	54942723	rs9911132	3 prime UTR	A	C	A	DGKE	13.26	0.033333	0.628571	0.083333	0.243787	4.59717	0.609472
5	60299072	rs162242	Intronic	G	A	G	NDUFAF2	17.25	0.05	0.485714	0.041667	0.471199	4.57736	0.392669
10	28439185	rs1781836	Intronic	C	T	T	MPP7	11.72	0.005556	0.485714	0.026042	0.052224	4.56588	0.244801
15	37780648	rs17446248	Intronic	G	A	A	AC068875.1	17.29	0.016667	0.357143	0.015625	0.212857	4.56121	0.199553
4	13242982	rs59531204	Intergenic	A	G	G	-	20.5	0.005556	0.285714	0.015625	0.088674	4.56037	0.249396
16	30995669	rs6950	3 prime UTR	T	C	T	SETD1A	14.25	0.077778	0.857143	0.203125	0.413714	4.55929	1.08046
4	13174536	rs28368703	Intergenic	A	G	G	-	17.22	0.005556	0.342857	0.020833	0.073803	4.55472	0.276762

## Sheet: SSMP
Chr	Position (GRCh37/hg19)	SNP ID	Consequence (according to Ensembl)	Ref	Alt	Derived allele	Gene	CADD_PHRED	DAF_90HC	DAF_SSIP	DAF_SSMP	FineMAV_90HC	FineMAV_SSIP	FineMAV_SSMP
2	98272491	rs2290123	3 prime UTR	A	G	G	ACTR1B	15.06	0.033333	0.028571	0.380208	0.296176	0.253865	3.37825
2	97613974	rs114979404	Intronic	C	G	G	FAM178B	11.67	0.022222	0.028571	0.375	0.166282	0.213791	2.80601
17	2238152	rs79597880	Missense (p.Lys199Glu)	T	C	C	TSR1	25.9	0.088889	0.014286	0.296875	0.822431	0.132176	2.74679
16	31088347	rs749671	Synonymous (p.Glu234=)	G	A	A	ZNF646	20.3	0.905556	0.042857	0.776042	3.05295	0.144486	2.61631
7	100371358	rs2293766	Stop gained (p.Trp1883Ter)	G	A	A	ZAN	52	0.527778	0.257143	0.557292	2.39659	1.16766	2.53061
2	109513601	rs3827760	Missense (p.Val370Ala)	A	G	G	EDAR	21.7	0.922222	0.028571	0.489583	4.66113	0.144407	2.47447
3	98031307	rs2316271	Stop gained (p.Leu184Ter)	T	A	A	OR5H8	43	0.766667	0.314286	0.598958	3.10245	1.27181	2.42379
11	62848487	rs11231341	Stop gained (p.Tyr501Ter)	A	C	C	SLC22A24	47	0.866667	0.757143	0.791667	2.65035	2.31542	2.421
12	57865558	rs2229300	Missense (p.Gly1012Val)	G	T	T	GLI1	25.8	0.05	0.014286	0.223958	0.536191	0.153197	2.40168
16	31075175	rs2303223	Synonymous (p.Gly225=)	G	A	A	ZNF668	17.64	0.911111	0.042857	0.78125	2.67016	0.1256	2.28958
17	2116822	rs17221357	Intronic	G	A	A	SMG6	22.1	0.088889	0.014286	0.291667	0.69121	0.111087	2.26804
X	136126021	rs7066345	Intergenic	G	A	A	-	16.87	0.011111	0.014286	0.197917	0.122863	0.157967	2.1885
22	22385399	rs117052129	Stop gained (p.Trp3Ter)	G	A	G	IGLV4-69	34	0.938889	0.971429	0.984375	2.05132	2.12241	2.1507
9	125377734	rs727913	Missense (p.Thr240Ala)	A	G	G	OR1Q1	25.9	0.255556	0.1	0.494792	1.09685	0.429201	2.12365
16	31088625	rs749670	Missense (p.Glu327Gly)	A	G	G	ZNF646	16.32	0.905556	0.042857	0.78125	2.4498	0.115941	2.11352
5	118811533	rs25640	Missense (p.Arg131His)	G	A	A	HSD17B4	33	0.494444	0.242857	0.645833	1.61776	0.794601	2.11309
15	64759279	rs35685348	Upstream gene	C	T	T	AC091231.1	22	0.777778	0.085714	0.640625	2.56487	0.282659	2.11258
2	97630870	rs186840997	Intronic	G	A	A	FAM178B	9.068	0.016667	0.028571	0.34375	0.098066	0.168112	2.0226
8	129884159	rs13276570	Intergenic	T	C	C	-	20.9	0.755556	0.071429	0.619792	2.43833	0.230515	2.0002
15	42149506	rs12442525	Missense (p.Gln2851Glu)	G	C	C	SPTBN5	22.5	0.966667	0.328571	0.869792	2.21713	0.753605	1.99494
11	5444136	rs2647574	Stop gained (p.Arg236Ter)	C	T	T	OR51Q1	35	0.722222	0.5	0.78125	1.84322	1.27607	1.99387
9	125014475	rs1888218	Intronic	C	T	T	RBM18	16.71	0.333333	0.071429	0.619792	1.06896	0.229064	1.98761
11	115254729	rs75680309	Intronic	T	A	A	CADM1	16.49	0.066667	0.028571	0.307292	0.429469	0.184058	1.97958
4	27219736	rs13118735	Intronic	A	G	G	LINC02261	21	0.411111	0.014286	0.526042	1.5428	0.053611	1.97411
X	136126139	rs73567910	Intergenic	G	T	T	-	15.19	0.011111	0.014286	0.197917	0.110628	0.142235	1.97056
16	31000809	rs13708	3 prime UTR	G	A	A	STX1B	18	0.922222	0.142857	0.796875	2.27289	0.352083	1.96397
16	89261482	rs2270416	Stop gained (p.Tyr788Ter)	C	A	C	CDH15	36	0.811111	0.942857	0.833333	1.9105	2.22082	1.96284
1	152088040	rs79969175	Upstream gene	C	T	T	TCHH	21.3	0.022222	0.014286	0.177083	0.245819	0.158026	1.95887
9	73150984	rs6560142	Missense (p.Arg1670Gln)	C	T	T	TRPM3	33	0.822222	0.371429	0.666667	2.40146	1.08483	1.94713
11	115255842	rs10488708	Intronic	T	C	C	CADM1	17.22	0.072222	0.028571	0.302083	0.457139	0.180846	1.91207
2	98261636	rs2071038	Upstream gene	A	G	G	COX5B	8.512	0.033333	0.028571	0.380208	0.1674	0.143486	1.90941
16	31374535	rs2230429	Missense (p.Pro517Arg)	C	G	G	ITGAX	24.3	0.733333	0.114286	0.541667	2.56643	0.399964	1.89566
9	129253264	rs10987302	Intronic	A	G	G	MVB12B	22.1	0.538889	0.071429	0.59375	1.7177	0.227678	1.89257
1	226555302	rs1136410	Missense (p.Val762Ala)	A	G	G	PARP1	28.1	0.438889	0.014286	0.395833	2.07836	0.06765	1.87447
15	38129204	rs1502409	Intergenic	T	G	G	-	20.7	0.727778	0.142857	0.708333	1.91582	0.376061	1.86464
16	90048327	rs45456401	Splice donor	G	A	A	AFG3L1P	26.7	0.283333	0.014286	0.385417	1.36876	0.069013	1.86192
12	112477055	rs12231744	Missense (p.Lys876Arg)	T	C	C	NAA25	23.8	0.611111	0.057143	0.5	2.25203	0.210579	1.84257
10	127271548	rs7096815	Downstream gene	C	A	A	TEX36-AS1	15.93	0.172222	0.028571	0.427083	0.741802	0.123064	1.83955
1	54606804	rs3766465	Missense (p.Gly244Arg)	C	T	T	CDCP2	31	0.844444	0.828571	0.916667	1.694	1.66216	1.83888
10	55955444	rs4935502	Missense (p.Asp435Ala)	T	G	G	PCDH15	28.4	0.844444	0.428571	0.78125	1.98101	1.0054	1.83276
1	152192813	rs72477389	Missense (p.Ser431Phe)	G	A	A	HRNR	15.76	0.011111	0.014286	0.182292	0.110952	0.142653	1.82032
17	2090215	rs78081565	Intronic	G	A	A	SMG6	17.6	0.077778	0.028571	0.296875	0.473218	0.173835	1.80625
9	118378191	rs10982846	Intergenic variant	G	T	G	-	20.8	0.577778	0.142857	0.6875	1.51307	0.37411	1.80041
4	167199148	rs1675016	Intergenic variant	A	G	A	-	21.2	0.8	0.214286	0.734375	1.92344	0.515207	1.76565
2	98270329	rs78168940	Downstream gene	A	G	G	ACTR1B	8.262	0.027778	0.028571	0.354167	0.136924	0.140836	1.74578
16	30666367	rs3747481	Missense (p.Pro359Leu)	C	T	T	PRR14	22.9	0.1	0.857143	0.244792	0.710467	6.08972	1.73917
16	59197916	rs7194050	Downstream gene	A	G	G	AC092121.1	20.7	0.711111	0.185714	0.723958	1.70771	0.445985	1.73856
11	104763117	rs497116	Stop gained (p.Arg125Ter)	G	A	A	CASP12	27	0.994444	0.957143	1	1.72523	1.66052	1.73487
14	97272382	rs2224442	Intronic	T	G	G	VRK1	19.81	0.866667	0.157143	0.630208	2.37857	0.43128	1.72961
19	39307103	rs2229259	Missense (p.Gly217Arg)	C	T	C	ECH1	32	0.95	0.942857	0.828125	1.98182	1.96692	1.72758
